# Supplementary material for: Prevalence of hypertension and its treatment among adults presenting to primary health clinics in rural Zambia: analysis of an observational database
Source: BMC Public Health. 2015 Sep 21;15:933. doi: 10.1186/s12889-015-2258-4 (PMC4578849; doi:10.1186/s12889-015-2258-4)
Supplement: Additional file 1: Table S1. — Multivariate logistic regression for predictors of hypertension among all patients, n = 106,523. File format: .xlsx (XLSX 11 kb) [file 12889_2015_2258_MOESM1_ESM.xlsx]

## Sheet: Sheet1
Supplementary Table 1. Multivariate logistic regression for predictors of hypertension among all patients, n=106,523.
Predictor	Odds Ratio	95% Confidence Interval
age_0	reference
age_1	1.90845	1.59973	2.27675
age_2	8.57052	7.34878	9.99537
gender_0	reference
gender_1	1.53626	1.39242	1.69495
bmi_0	reference
bmi_1	1.34408	1.13576	1.59059
bmi_2	1.6544	1.35817	2.01525
bmi_3	2.8538	2.24115	3.63392
	Ratio of Odds Ratio (log)	95% Confidence Interval
(age_1)*(gender_1)	0.786061	0.723456	0.854085
(age_2)*(gender_1)	0.512223	0.475032	0.552325
(age_1)*(bmi_1)	1.0262	0.901167	1.16859
(age_1)*(bmi_2)	1.21275	1.03941	1.41499
(age_1)*(bmi_3)	1.19871	0.999651	1.4374
(age_2)*(bmi_1)	1.1269	1.00737	1.26062
(age_2)*(bmi_2)	1.26097	1.10063	1.44467
(age_2)*(bmi_3)	1.29565	1.09929	1.52709
(bmi_1)*(gender_1)	0.994107	0.906562	1.09011
(bmi_2)*(gender_1)	1.17567	1.04895	1.31768
(bmi_3)*(gender_1)	1.12149	0.957368	1.31375
Legend:
Age in years: age_0 is 25-34, age_1 is 35-44, age_2 is ≥45.
Gender: gender_0 is female, gender_1 is male.
BMI in (kg/m2): bmi_0 is <18.5, bmi_1 is 18.5-24.9, bmi_2 is 25.0-29.9, bmi_3 is ≥30
