# Supplementary material for: Prevalence of hypertension and its treatment among adults presenting to primary health clinics in rural Zambia: analysis of an observational database
Source: BMC Public Health. 2015 Sep 21;15:933. doi: 10.1186/s12889-015-2258-4 (PMC4578849; doi:10.1186/s12889-015-2258-4)
Supplement: Additional file 2: Table S2. — Multivariate logistic regression for predictors of hypertension control among patients taking antihypertensive medication, n = 4223. File format: .xlsx (XLSX 10 kb) [file 12889_2015_2258_MOESM2_ESM.xlsx]

## Sheet: Sheet1
Supplementary Table 2. Multivariate logistic regression for predictors of hypertension control among patients taking antihypertensive medication, n=4,223.
Predictor	Odds Ratio	95% Confidence Interval
age_0	reference
age_1	0.561409	0.178995	1.76083
age_2	0.252408	0.0945754	0.67364
gender_0	reference
gender_1	1.51812	0.668554	3.44729
bmi_0	reference
bmi_1	0.54027	0.202859	1.43889
bmi_2	0.759024	0.255533	2.25457
bmi_3	0.196973	0.0477056	0.813291
	Ratio of Odds Ratio (log)	95% Confidence Interval
(age_1)*(gender_1)	0.720291	0.343911	1.50859
(age_2)*(gender_1)	0.55427	0.300746	1.02151
(age_1)*(bmi_1)	1.18961	0.374977	3.774
(age_1)*(bmi_2)	0.568034	0.163799	1.96987
(age_1)*(bmi_3)	1.04898	0.270048	4.07467
(age_2)*(bmi_1)	2.33611	0.872611	6.25413
(age_2)*(bmi_2)	1.13257	0.391295	3.27811
(age_2)*(bmi_3)	1.72215	0.535886	5.53441
(bmi_1)*(gender_1)	0.827438	0.407532	1.68
(bmi_2)*(gender_1)	0.889807	0.399217	1.98327
(bmi_3)*(gender_1)	1.7093	0.544522	5.36565
Legend:
Age in years: age_0 is 25-34, age_1 is 35-44, age_2 is ≥45.
Gender: gender_0 is female, gender_1 is male.
BMI in (kg/m2): bmi_0 is <18.5, bmi_1 is 18.5-24.9, bmi_2 is 25.0-29.9, bmi_3 is ≥30
